# Supplementary material for: A preliminary study of further attempt at the development, testing and application of an independent primary screening stool card
Source: Sci Rep. 2022 Dec 21;12:22046. doi: 10.1038/s41598-022-26649-2 (PMC9768403; doi:10.1038/s41598-022-26649-2)
Supplement: Supplementary file 7 — Supplementary Information 7. [file 41598_2022_26649_MOESM7_ESM.xlsx]

## Sheet: Sheet1
	1	2	3	4	5	6	7	8	9	10	11	12	13	14	15	16	17	18	19	20
Q1:Whenever I made a mistake using SCA, I could recover easily and quickly	5	2	4	3	5	4	5	5	4	4	4	5	4	5	1	4	5	4	5	4
Q2:The interface of the SCA allowed me to use all the functions	4	4	5	4	3	5	4	5	4	1	4	2	4	5	4	4	3	5	4	4
Q3:The navigation was consistent when moving between screens.	5	3	4	1	5	4	2	5	4	3	4	3	5	4	4	5	4	5	3	4
Q4:It was easy for me to learn to use the SCA.	5	5	5	5	4	2	4	5	1	4	1	4	5	2	4	2	5	3	4	4
Q5:The SCA was easy to use.	3	4	4	4	1	5	2	3	4	2	5	2	4	5	3	5	2	5	3	4
Q6:Overall, I am satisfied with the SCA.	4	3	4	1	5	2	5	4	3	4	1	5	2	4	4	3	5	2	5	3
Q7:I would use the SCA again	1	5	1	5	3	4	5	4	1	4	5	5	4	3	1	4	2	5	3	4
Q8:The amount of time involved in using the SCA has been fitting for me.	5	2	5	5	4	3	5	1	5	5	4	3	4	4	5	4	4	4	5	4
Q9:I feel comfortable using the SCA in social settings.	5	2	1	1	2	1	4	4	2	1	1	3	2	1	2	1	2	1	2	3
Q10:I could easily find the information I needed in the SCA	3	5	3	3	4	3	5	2	3	5	5	5	4	4	4	5	5	4	3	1
Q11:I like the interface of the SCA	4	3	2	5	3	1	4	5	3	4	1	5	2	3	4	4	3	4	1	4
Q12:The SCA provided an acceptable way to deliver health care services	5	3	4	2	2	5	4	2	1	5	4	4	3	5	4	5	3	5	5	2
Q13:I could use the SCA even when the Internet connection was poor or not available.	3	5	2	2	1	3	5	1	3	2	1	2	1	4	1	3	1	4	2	3
Q14:The SCA has all the functions and capabilities I expected it to have	4	5	3	4	3	3	5	2	4	3	3	5	3	3	5	2	4	3	3	3
Q15:The SCA helped me manage my patients' health effectively.	1	4	3	5	4	4	4	5	3	4	1	5	5	4	4	4	2	4	5	4
16:The SCA improved my access to delivering health care services.	5	4	4	4	2	5	1	4	4	2	5	4	4	3	5	4	4	5	3	4
Q17:The SCA would be useful for my health care practice.	5	3	4	3	4	3	5	1	4	5	4	3	4	5	3	5	2	4	5	3
