# Supplementary material for: A preliminary study of further attempt at the development, testing and application of an independent primary screening stool card
Source: Sci Rep. 2022 Dec 21;12:22046. doi: 10.1038/s41598-022-26649-2 (PMC9768403; doi:10.1038/s41598-022-26649-2)
Supplement: Supplementary file 8 — Supplementary Information 8. [file 41598_2022_26649_MOESM8_ESM.xlsx]

## Sheet: Sheet1
V1	Group	age	BeforeScore	AfterScore	DifferenceSocre	TestScore	Academic Record
1	1	18	40	48	8	33	Garde A
2	1	18	28	46	18	25	Garde B
3	1	18	32	44	12	41	Garde A
4	1	18	42	48	6	45	Garde B
5	1	18	38	50	12	51	Garde B
6	1	18	30	38	8	50	Garde B
7	1	18	34	54	20	58	Garde A
8	1	17	30	50	20	41	Garde B
9	1	18	34	42	8	51	Garde A
10	1	19	32	52	20	38	Garde B
11	1	18	40	44	4	27	Garde A
12	1	18	34	40	6	58	Garde B
13	1	18	38	48	10	47	Garde A
14	1	18	34	38	4	43	Garde A
15	1	18	32	50	18	52	Garde A
16	1	18	38	46	8	38	Garde B
17	1	18	36	28	-8	44	Garde A
18	1	18	38	50	12	40	Garde A
19	1	18	32	48	16	56	Garde B
20	1	17	34	52	18	35	Garde A
21	1	18	26	50	24	60	Garde A
22	1	18	36	46	10	55	Garde B
23	1	18	26	38	12	42	Garde B
24	1	18	36	44	8	56	Garde A
25	1	18	28	35	7	40	Garde B
26	1	18	34	46	12	62	Garde B
27	1	18	26	52	26	57	Garde A
28	1	18	36	46	10	53	Garde B
29	1	18	26	48	22	54	Garde B
30	1	18	34	42	8	41	Garde B
31	1	18	28	50	22	54	Garde A
32	1	18	38	58	20	38	Garde B
33	1	18	32	36	4	32	Garde B
34	2	18	36	38	2	34	Garde A
35	2	18	40	42	2	45	Garde B
36	2	18	32	34	2	35	Garde A
37	2	18	36	56	20	46	Garde B
38	2	18	32	30	-2	64	Garde A
39	2	18	40	44	4	49	Garde B
40	2	18	36	46	10	41	Garde B
41	2	18	36	40	4	30	Garde B
42	2	18	38	36	-2	26	Garde A
43	2	18	32	38	6	49	Garde B
44	2	18	26	44	18	38	Garde A
45	2	17	40	40	0	39	Garde B
46	2	18	32	36	4	38	Garde A
47	2	17	26	40	14	50	Garde B
48	2	18	38	36	-2	40	Garde A
49	2	18	32	30	-2	34	Garde A
50	2	18	22	48	26	28	Garde B
51	2	17	38	36	-2	36	Garde A
52	2	18	40	54	14	31	Garde B
53	2	18	26	46	20	58	Garde A
54	2	18	30	32	2	28	Garde B
55	2	18	26	42	16	43	Garde B
56	2	18	40	38	-2	24	Garde A
57	2	18	38	40	2	49	Garde B
58	2	18	28	40	12	26	Garde B
59	2	18	42	42	0	34	Garde A
60	2	18	36	42	6	30	Garde B
61	2	18	44	48	4	54	Garde B
62	2	17	28	36	8	28	Garde A
63	2	18	36	46	10	36	Garde B
64	2	18	32	32	0	32	Garde B
65	2	18	26	42	16	26	Garde A
66	3	18	30	32	2	32	Garde B
67	3	18	38	36	-2	48	Garde A
68	3	18	40	38	-2	30	Garde A
69	3	18	36	36	0	32	Garde B
70	3	18	26	22	-4	20	Garde B
71	3	18	38	34	-4	24	Garde A
72	3	18	40	28	-12	42	Garde A
73	3	18	34	30	-4	24	Garde B
74	3	18	34	28	-6	30	Garde A
75	3	18	38	40	2	28	Garde B
76	3	18	46	42	-4	29	Garde B
77	3	18	35	36	1	36	Garde A
78	3	18	26	36	10	32	Garde B
79	3	18	40	28	-12	21	Garde A
80	3	18	42	36	-6	35	Garde B
81	3	18	26	32	6	32	Garde A
82	3	18	30	34	4	26	Garde B
83	3	18	36	36	0	32	Garde A
84	3	18	38	32	-6	30	Garde B
85	3	20	40	34	-6	25	Garde A
86	3	18	38	36	-2	35	Garde B
87	3	18	30	28	-2	20	Garde A
88	3	18	32	34	2	23	Garde B
89	3	18	26	30	4	35	Garde A
90	3	18	40	34	-6	23	Garde B
91	3	18	32	38	6	38	Garde A
92	3	18	30	40	10	31	Garde A
93	3	18	36	30	-6	22	Garde B
94	3	18	32	38	6	27	Garde B
95	3	18	36	40	4	36	Garde A
96	3	18	38	36	-2	38	Garde B
97	3	18	36	38	2	36	Garde B
